# Supplementary material for: Comparative and phylogenetic analysis of chloroplast genomes from ten species in Quercus section Cyclobalanopsis
Source: Front Plant Sci. 2024 Aug 19;15:1430191. doi: 10.3389/fpls.2024.1430191 (PMC11366656; doi:10.3389/fpls.2024.1430191)
Supplement: Supplementary file 1 [file Table1.xlsx]

## Sheet: Sheet1
Supplementary Table S1. Basic information of 7 Quercus section Cyclobalanopsis species
Taxa	Voucher	Time	NCBI accession number
Q. argyrotricha	CHINA. Guizhou, 27°54′57.92″N, 108°40′57.34″E, 2058m	September 27th,2022	OQ534364
Q. augustinii	CHINA. Yunnan, 22°54′34.16″N, 103°41′59.64″E, 1595m	November 10th,2023	PP498793
Q. bambusifolia	CHINA. Guizhou, 27°53′48.29″N, 108°43′19.03″E, 1563m	September 27th,2022	PP498794
Q. bella	CHINA. Guangxi, 23°30′03.96″N, 108°26′12.48″E, 1198m	November 6th,2023	PP471977
Q. edithiae	CHINA. Hainan, 19°07'24.78"N, 109°09'39.67"E, 606m	September 20th,2023	PP471975
Q. jenseniana	CHINA. Guangxi, 23°29′25.36″N, 108°26′13.25″E, 1254m	November 6th,2023	PP498796
Q. poilanei	CHINA. Guangxi, 23°30′01.72″N, 108°26′11.40″E, 1226m	November 6th,2023	PP498797
