# Supplementary material for: Comparative and phylogenetic analysis of chloroplast genomes from ten species in Quercus section Cyclobalanopsis
Source: Front Plant Sci. 2024 Aug 19;15:1430191. doi: 10.3389/fpls.2024.1430191 (PMC11366656; doi:10.3389/fpls.2024.1430191)
Supplement: Supplementary file 2 [file Table2.xlsx]

## Sheet: Sheet1
Supplementary Table S2. Basic information on the 27 species for which phylogenetic trees were constructed
Scientific Name	Family	Genus	Section	Genbank No.
Quercus aliena	Fagaceae	Quercus	Quercus	KU240007
Quercus serrata	Fagaceae	Quercus	Quercus	NC_061591
Quercus fabri	Fagaceae	Quercus	Quercus	MK922346
Quercus griffithii	Fagaceae	Quercus	Quercus	MK922347
Quercus mongolica	Fagaceae	Quercus	Quercus	NC_043858
Quercus dolicholepis	Fagaceae	Quercus	Ilex	NC_031357
Quercus franchetii	Fagaceae	Quercus	Ilex	MG678018
Quercus cocciferoides	Fagaceae	Quercus	Ilex	MW829652
Quercus oxphylla	Fagaceae	Quercus	Ilex	NC_061588
Quercus acutissima	Fagaceae	Quercus	Cerris	NC_039429
Quercus chenii	Fagaceae	Quercus	Cerris	NC_039428
Quercus variabilis	Fagaceae	Quercus	Cerris	NC_031356
Quercus argyrotricha	Fagaceae	Quercus	Cyclobalanopsis	/
Quercus bella	Fagaceae	Quercus	Cyclobalanopsis	/
Quercus jenseniana	Fagaceae	Quercus	Cyclobalanopsis	/
Quercus fleuryi	Fagaceae	Quercus	Cyclobalanopsis	OP450821
Quercus pachyloma	Fagaceae	Quercus	Cyclobalanopsis	OP442517
Quercus poilanei	Fagaceae	Quercus	Cyclobalanopsis	/
Quercus edithiae	Fagaceae	Quercus	Cyclobalanopsis	/
Quercus myrsinifolia	Fagaceae	Quercus	Cyclobalanopsis	NC_061611
Quercus saravanensis	Fagaceae	Quercus	Cyclobalanopsis	NC_060377
Quercus litseoides	Fagaceae	Quercus	Cyclobalanopsis	NC_065782
Quercus ningangensis	Fagaceae	Quercus	Cyclobalanopsis	NC_061582
Quercus augustinii	Fagaceae	Quercus	Cyclobalanopsis	/
Quercus bambusifolia	Fagaceae	Quercus	Cyclobalanopsis	/
Quercus obovatifolia	Fagaceae	Quercus	Cyclobalanopsis	NC_039972
Trigonobalanus doichangensis	Fagaceae	Trigonobalanus	/	NC_023959
