# Supplementary material for: Comparative and phylogenetic analysis of chloroplast genomes from ten species in Quercus section Cyclobalanopsis
Source: Front Plant Sci. 2024 Aug 19;15:1430191. doi: 10.3389/fpls.2024.1430191 (PMC11366656; doi:10.3389/fpls.2024.1430191)
Supplement: Supplementary file 3 [file Table3.xlsx]

## Sheet: Q.argyrotricha
Supplementary Table S3. Relative synonymous codon usage (RSCU) values of Q.argyrotricha
AminoAcid	Symbol	Codon	No.	RSCU
*	Ter	UAA	43	1.6125
*	Ter	UAG	20	0.75
*	Ter	UGA	17	0.6375
A	Ala	GCA	346	1.0745
A	Ala	GCC	198	0.6149
A	Ala	GCG	164	0.5093
A	Ala	GCU	580	1.8012
C	Cys	UGC	69	0.5227
C	Cys	UGU	195	1.4773
D	Asp	GAC	174	0.382
D	Asp	GAU	737	1.618
E	Glu	GAA	932	1.5291
E	Glu	GAG	287	0.4709
F	Phe	UUC	431	0.66
F	Phe	UUU	875	1.34
G	Gly	GGA	616	1.5276
G	Gly	GGC	189	0.4687
G	Gly	GGG	282	0.6993
G	Gly	GGU	526	1.3044
H	His	CAC	122	0.4561
H	His	CAU	413	1.5439
I	Ile	AUA	657	0.9695
I	Ile	AUC	382	0.5637
I	Ile	AUU	994	1.4668
K	Lys	AAA	916	1.5066
K	Lys	AAG	300	0.4934
L	Leu	CUA	321	0.7929
L	Leu	CUC	166	0.41
L	Leu	CUG	170	0.4199
L	Leu	CUU	490	1.2104
L	Leu	UUA	794	1.9613
L	Leu	UUG	488	1.2054
M	Met	AUG	533	1
N	Asn	AAC	249	0.4519
N	Asn	AAU	853	1.5481
P	Pro	CCA	264	1.1
P	Pro	CCC	196	0.8167
P	Pro	CCG	139	0.5792
P	Pro	CCU	361	1.5042
Q	Gln	CAA	639	1.5681
Q	Gln	CAG	176	0.4319
R	Arg	AGA	422	1.8468
R	Arg	AGG	146	0.6389
R	Arg	CGA	309	1.3523
R	Arg	CGC	93	0.407
R	Arg	CGG	101	0.442
R	Arg	CGU	300	1.3129
S	Ser	AGC	105	0.3728
S	Ser	AGU	344	1.2213
S	Ser	UCA	332	1.1787
S	Ser	UCC	290	1.0296
S	Ser	UCG	155	0.5503
S	Ser	UCU	464	1.6473
T	Thr	ACA	349	1.2097
T	Thr	ACC	210	0.7279
T	Thr	ACG	129	0.4471
T	Thr	ACU	466	1.6153
V	Val	GUA	494	1.5389
V	Val	GUC	149	0.4642
V	Val	GUG	177	0.5514
V	Val	GUU	464	1.4455
W	Trp	UGG	401	1
Y	Tyr	UAC	184	0.423
Y	Tyr	UAU	686	1.577

## Sheet: Q.augustinii
Supplementary Table S3. Relative synonymous codon usage (RSCU) values of Q.augustinii
AminoAcid	Symbol	Codon	No.	RSCU
*	Ter	UAA	44	1.65
*	Ter	UAG	20	0.75
*	Ter	UGA	16	0.6
A	Ala	GCA	346	1.0754
A	Ala	GCC	198	0.6154
A	Ala	GCG	164	0.5097
A	Ala	GCU	579	1.7995
C	Cys	UGC	69	0.5227
C	Cys	UGU	195	1.4773
D	Asp	GAC	174	0.3828
D	Asp	GAU	735	1.6172
E	Glu	GAA	933	1.5295
E	Glu	GAG	287	0.4705
F	Phe	UUC	431	0.6621
F	Phe	UUU	871	1.3379
G	Gly	GGA	614	1.5217
G	Gly	GGC	191	0.4734
G	Gly	GGG	284	0.7038
G	Gly	GGU	525	1.3011
H	His	CAC	122	0.4561
H	His	CAU	413	1.5439
I	Ile	AUA	654	0.9679
I	Ile	AUC	382	0.5654
I	Ile	AUU	991	1.4667
K	Lys	AAA	914	1.5058
K	Lys	AAG	300	0.4942
L	Leu	CUA	322	0.7941
L	Leu	CUC	166	0.4094
L	Leu	CUG	170	0.4192
L	Leu	CUU	491	1.2109
L	Leu	UUA	795	1.9605
L	Leu	UUG	489	1.2059
M	Met	AUG	536	1
N	Asn	AAC	248	0.4509
N	Asn	AAU	852	1.5491
P	Pro	CCA	264	1.1011
P	Pro	CCC	196	0.8175
P	Pro	CCG	139	0.5798
P	Pro	CCU	360	1.5016
Q	Gln	CAA	639	1.57
Q	Gln	CAG	175	0.43
R	Arg	AGA	422	1.8455
R	Arg	AGG	145	0.6341
R	Arg	CGA	309	1.3513
R	Arg	CGC	95	0.4155
R	Arg	CGG	103	0.4504
R	Arg	CGU	298	1.3032
S	Ser	AGC	105	0.3732
S	Ser	AGU	343	1.2192
S	Ser	UCA	332	1.1801
S	Ser	UCC	289	1.0273
S	Ser	UCG	155	0.5509
S	Ser	UCU	464	1.6493
T	Thr	ACA	350	1.2121
T	Thr	ACC	210	0.7273
T	Thr	ACG	129	0.4468
T	Thr	ACU	466	1.6139
V	Val	GUA	494	1.5377
V	Val	GUC	149	0.4638
V	Val	GUG	177	0.551
V	Val	GUU	465	1.4475
W	Trp	UGG	400	1
Y	Tyr	UAC	185	0.4248
Y	Tyr	UAU	686	1.5752

## Sheet: Q.bambusifolia
Supplementary Table S3. Relative synonymous codon usage (RSCU) values of Q.bambusifolia
AminoAcid	Symbol	Codon	No.	RSCU
*	Ter	UAA	44	1.6709
*	Ter	UAG	20	0.7595
*	Ter	UGA	15	0.5696
A	Ala	GCA	346	1.0796
A	Ala	GCC	197	0.6147
A	Ala	GCG	162	0.5055
A	Ala	GCU	577	1.8003
C	Cys	UGC	68	0.5251
C	Cys	UGU	191	1.4749
D	Asp	GAC	173	0.3823
D	Asp	GAU	732	1.6177
E	Glu	GAA	923	1.5256
E	Glu	GAG	287	0.4744
F	Phe	UUC	432	0.6682
F	Phe	UUU	861	1.3318
G	Gly	GGA	609	1.5168
G	Gly	GGC	191	0.4757
G	Gly	GGG	283	0.7049
G	Gly	GGU	523	1.3026
H	His	CAC	121	0.454
H	His	CAU	412	1.546
I	Ile	AUA	652	0.9683
I	Ile	AUC	381	0.5658
I	Ile	AUU	987	1.4658
K	Lys	AAA	908	1.5033
K	Lys	AAG	300	0.4967
L	Leu	CUA	320	0.7921
L	Leu	CUC	165	0.4084
L	Leu	CUG	167	0.4134
L	Leu	CUU	490	1.2129
L	Leu	UUA	794	1.9653
L	Leu	UUG	488	1.2079
M	Met	AUG	531	1
N	Asn	AAC	247	0.4511
N	Asn	AAU	848	1.5489
P	Pro	CCA	263	1.1004
P	Pro	CCC	195	0.8159
P	Pro	CCG	138	0.5774
P	Pro	CCU	360	1.5063
Q	Gln	CAA	634	1.5654
Q	Gln	CAG	176	0.4346
R	Arg	AGA	419	1.8445
R	Arg	AGG	145	0.6383
R	Arg	CGA	307	1.3514
R	Arg	CGC	93	0.4094
R	Arg	CGG	101	0.4446
R	Arg	CGU	298	1.3118
S	Ser	AGC	104	0.3721
S	Ser	AGU	343	1.2272
S	Ser	UCA	328	1.1735
S	Ser	UCC	285	1.0197
S	Ser	UCG	155	0.5546
S	Ser	UCU	462	1.653
T	Thr	ACA	346	1.2024
T	Thr	ACC	210	0.7298
T	Thr	ACG	129	0.4483
T	Thr	ACU	466	1.6195
V	Val	GUA	495	1.5457
V	Val	GUC	149	0.4653
V	Val	GUG	176	0.5496
V	Val	GUU	461	1.4395
W	Trp	UGG	399	1
Y	Tyr	UAC	184	0.4249
Y	Tyr	UAU	682	1.5751

## Sheet: Q.bella
Supplementary Table S3. Relative synonymous codon usage (RSCU) values of Q.bella
AminoAcid	Symbol	Codon	No.	RSCU
*	Ter	UAA	44	1.65
*	Ter	UAG	20	0.75
*	Ter	UGA	16	0.6
A	Ala	GCA	345	1.0723
A	Ala	GCC	197	0.6123
A	Ala	GCG	165	0.5128
A	Ala	GCU	580	1.8026
C	Cys	UGC	69	0.5227
C	Cys	UGU	195	1.4773
D	Asp	GAC	176	0.3864
D	Asp	GAU	735	1.6136
E	Glu	GAA	929	1.528
E	Glu	GAG	287	0.472
F	Phe	UUC	433	0.6631
F	Phe	UUU	873	1.3369
G	Gly	GGA	612	1.5167
G	Gly	GGC	191	0.4734
G	Gly	GGG	285	0.7063
G	Gly	GGU	526	1.3036
H	His	CAC	122	0.4561
H	His	CAU	413	1.5439
I	Ile	AUA	657	0.969
I	Ile	AUC	384	0.5664
I	Ile	AUU	993	1.4646
K	Lys	AAA	913	1.5054
K	Lys	AAG	300	0.4946
L	Leu	CUA	321	0.7919
L	Leu	CUC	167	0.412
L	Leu	CUG	170	0.4194
L	Leu	CUU	490	1.2089
L	Leu	UUA	795	1.9613
L	Leu	UUG	489	1.2064
M	Met	AUG	534	1
N	Asn	AAC	247	0.4479
N	Asn	AAU	856	1.5521
P	Pro	CCA	266	1.1049
P	Pro	CCC	196	0.8141
P	Pro	CCG	139	0.5774
P	Pro	CCU	362	1.5036
Q	Gln	CAA	639	1.57
Q	Gln	CAG	175	0.43
R	Arg	AGA	417	1.8316
R	Arg	AGG	145	0.6369
R	Arg	CGA	310	1.3616
R	Arg	CGC	94	0.4129
R	Arg	CGG	102	0.448
R	Arg	CGU	298	1.3089
S	Ser	AGC	105	0.3719
S	Ser	AGU	343	1.2149
S	Ser	UCA	334	1.183
S	Ser	UCC	291	1.0307
S	Ser	UCG	155	0.549
S	Ser	UCU	466	1.6505
T	Thr	ACA	350	1.2121
T	Thr	ACC	210	0.7273
T	Thr	ACG	129	0.4468
T	Thr	ACU	466	1.6139
V	Val	GUA	495	1.5397
V	Val	GUC	149	0.4635
V	Val	GUG	179	0.5568
V	Val	GUU	463	1.4401
W	Trp	UGG	401	1
Y	Tyr	UAC	185	0.4243
Y	Tyr	UAU	687	1.5757

## Sheet: Q.edithiae
Supplementary Table S3. Relative synonymous codon usage (RSCU) values of Q.edithiae
AminoAcid	Symbol	Codon	No.	RSCU
*	Ter	UAA	45	1.7089
*	Ter	UAG	19	0.7215
*	Ter	UGA	15	0.5696
A	Ala	GCA	346	1.0796
A	Ala	GCC	197	0.6147
A	Ala	GCG	162	0.5055
A	Ala	GCU	577	1.8003
C	Cys	UGC	68	0.5251
C	Cys	UGU	191	1.4749
D	Asp	GAC	175	0.3855
D	Asp	GAU	733	1.6145
E	Glu	GAA	924	1.526
E	Glu	GAG	287	0.474
F	Phe	UUC	432	0.6677
F	Phe	UUU	862	1.3323
G	Gly	GGA	610	1.5174
G	Gly	GGC	191	0.4751
G	Gly	GGG	285	0.709
G	Gly	GGU	522	1.2985
H	His	CAC	121	0.4532
H	His	CAU	413	1.5468
I	Ile	AUA	650	0.9658
I	Ile	AUC	382	0.5676
I	Ile	AUU	987	1.4666
K	Lys	AAA	906	1.5025
K	Lys	AAG	300	0.4975
L	Leu	CUA	320	0.7914
L	Leu	CUC	165	0.4081
L	Leu	CUG	167	0.413
L	Leu	CUU	490	1.2119
L	Leu	UUA	796	1.9687
L	Leu	UUG	488	1.2069
M	Met	AUG	530	1
N	Asn	AAC	245	0.4483
N	Asn	AAU	848	1.5517
P	Pro	CCA	263	1.0993
P	Pro	CCC	197	0.8234
P	Pro	CCG	138	0.5768
P	Pro	CCU	359	1.5005
Q	Gln	CAA	635	1.566
Q	Gln	CAG	176	0.434
R	Arg	AGA	417	1.8384
R	Arg	AGG	146	0.6436
R	Arg	CGA	306	1.349
R	Arg	CGC	92	0.4056
R	Arg	CGG	101	0.4453
R	Arg	CGU	299	1.3181
S	Ser	AGC	104	0.3719
S	Ser	AGU	344	1.23
S	Ser	UCA	328	1.1728
S	Ser	UCC	285	1.0191
S	Ser	UCG	155	0.5542
S	Ser	UCU	462	1.652
T	Thr	ACA	346	1.2014
T	Thr	ACC	211	0.7326
T	Thr	ACG	129	0.4479
T	Thr	ACU	466	1.6181
V	Val	GUA	494	1.5474
V	Val	GUC	148	0.4636
V	Val	GUG	176	0.5513
V	Val	GUU	459	1.4377
W	Trp	UGG	399	1
Y	Tyr	UAC	185	0.4268
Y	Tyr	UAU	682	1.5732

## Sheet: Q.jenseniana
Supplementary Table S3. Relative synonymous codon usage (RSCU) values of Q.jenseniana
AminoAcid	Symbol	Codon	No.	RSCU
*	Ter	UAA	44	1.65
*	Ter	UAG	20	0.75
*	Ter	UGA	16	0.6
A	Ala	GCA	346	1.0745
A	Ala	GCC	198	0.6149
A	Ala	GCG	164	0.5093
A	Ala	GCU	580	1.8012
C	Cys	UGC	69	0.5227
C	Cys	UGU	195	1.4773
D	Asp	GAC	175	0.3846
D	Asp	GAU	735	1.6154
E	Glu	GAA	931	1.5287
E	Glu	GAG	287	0.4713
F	Phe	UUC	432	0.6616
F	Phe	UUU	874	1.3384
G	Gly	GGA	614	1.5217
G	Gly	GGC	191	0.4734
G	Gly	GGG	285	0.7063
G	Gly	GGU	524	1.2986
H	His	CAC	122	0.4552
H	His	CAU	414	1.5448
I	Ile	AUA	656	0.9685
I	Ile	AUC	382	0.564
I	Ile	AUU	994	1.4675
K	Lys	AAA	914	1.5058
K	Lys	AAG	300	0.4942
L	Leu	CUA	320	0.7904
L	Leu	CUC	166	0.41
L	Leu	CUG	170	0.4199
L	Leu	CUU	490	1.2104
L	Leu	UUA	795	1.9638
L	Leu	UUG	488	1.2054
M	Met	AUG	533	1
N	Asn	AAC	247	0.4491
N	Asn	AAU	853	1.5509
P	Pro	CCA	264	1.1
P	Pro	CCC	197	0.8208
P	Pro	CCG	139	0.5792
P	Pro	CCU	360	1.5
Q	Gln	CAA	640	1.5686
Q	Gln	CAG	176	0.4314
R	Arg	AGA	420	1.8408
R	Arg	AGG	145	0.6355
R	Arg	CGA	309	1.3543
R	Arg	CGC	94	0.412
R	Arg	CGG	102	0.447
R	Arg	CGU	299	1.3104
S	Ser	AGC	105	0.373
S	Ser	AGU	344	1.222
S	Ser	UCA	332	1.1794
S	Ser	UCC	289	1.0266
S	Ser	UCG	155	0.5506
S	Ser	UCU	464	1.6483
T	Thr	ACA	350	1.2121
T	Thr	ACC	210	0.7273
T	Thr	ACG	129	0.4468
T	Thr	ACU	466	1.6139
V	Val	GUA	495	1.5421
V	Val	GUC	149	0.4642
V	Val	GUG	177	0.5514
V	Val	GUU	463	1.4424
W	Trp	UGG	400	1
Y	Tyr	UAC	185	0.4248
Y	Tyr	UAU	686	1.5752

## Sheet: Q.litseoides
Supplementary Table S3. Relative synonymous codon usage (RSCU) values of Q.litseoides
AminoAcid	Symbol	Codon	No.	RSCU
*	Ter	UAA	44	1.6709
*	Ter	UAG	20	0.7595
*	Ter	UGA	15	0.5696
A	Ala	GCA	346	1.0796
A	Ala	GCC	197	0.6147
A	Ala	GCG	162	0.5055
A	Ala	GCU	577	1.8003
C	Cys	UGC	68	0.5251
C	Cys	UGU	191	1.4749
D	Asp	GAC	174	0.3833
D	Asp	GAU	734	1.6167
E	Glu	GAA	924	1.526
E	Glu	GAG	287	0.474
F	Phe	UUC	431	0.6672
F	Phe	UUU	861	1.3328
G	Gly	GGA	610	1.5193
G	Gly	GGC	191	0.4757
G	Gly	GGG	284	0.7073
G	Gly	GGU	521	1.2976
H	His	CAC	121	0.4532
H	His	CAU	413	1.5468
I	Ile	AUA	650	0.9658
I	Ile	AUC	382	0.5676
I	Ile	AUU	987	1.4666
K	Lys	AAA	908	1.5033
K	Lys	AAG	300	0.4967
L	Leu	CUA	321	0.7936
L	Leu	CUC	165	0.4079
L	Leu	CUG	167	0.4129
L	Leu	CUU	491	1.2138
L	Leu	UUA	794	1.9629
L	Leu	UUG	489	1.2089
M	Met	AUG	531	1
N	Asn	AAC	246	0.4501
N	Asn	AAU	847	1.5499
P	Pro	CCA	264	1.1034
P	Pro	CCC	195	0.815
P	Pro	CCG	138	0.5768
P	Pro	CCU	360	1.5047
Q	Gln	CAA	633	1.5649
Q	Gln	CAG	176	0.4351
R	Arg	AGA	418	1.8414
R	Arg	AGG	146	0.6432
R	Arg	CGA	307	1.3524
R	Arg	CGC	92	0.4053
R	Arg	CGG	101	0.4449
R	Arg	CGU	298	1.3128
S	Ser	AGC	104	0.3719
S	Ser	AGU	345	1.2336
S	Ser	UCA	328	1.1728
S	Ser	UCC	284	1.0155
S	Ser	UCG	155	0.5542
S	Ser	UCU	462	1.652
T	Thr	ACA	346	1.2024
T	Thr	ACC	210	0.7298
T	Thr	ACG	129	0.4483
T	Thr	ACU	466	1.6195
V	Val	GUA	495	1.5481
V	Val	GUC	148	0.4629
V	Val	GUG	176	0.5504
V	Val	GUU	460	1.4386
W	Trp	UGG	399	1
Y	Tyr	UAC	185	0.4268
Y	Tyr	UAU	682	1.5732

## Sheet: Q.obovatifolia
Supplementary Table S3. Relative synonymous codon usage (RSCU) values of Q.obovatifolia
AminoAcid	Symbol	Codon	No.	RSCU
*	Ter	UAA	43	1.6329
*	Ter	UAG	21	0.7975
*	Ter	UGA	15	0.5696
A	Ala	GCA	346	1.0796
A	Ala	GCC	198	0.6178
A	Ala	GCG	161	0.5023
A	Ala	GCU	577	1.8003
C	Cys	UGC	68	0.5271
C	Cys	UGU	190	1.4729
D	Asp	GAC	175	0.3863
D	Asp	GAU	731	1.6137
E	Glu	GAA	923	1.5244
E	Glu	GAG	288	0.4756
F	Phe	UUC	430	0.6672
F	Phe	UUU	859	1.3328
G	Gly	GGA	609	1.5178
G	Gly	GGC	191	0.476
G	Gly	GGG	284	0.7078
G	Gly	GGU	521	1.2984
H	His	CAC	121	0.454
H	His	CAU	412	1.546
I	Ile	AUA	650	0.9668
I	Ile	AUC	381	0.5667
I	Ile	AUU	986	1.4665
K	Lys	AAA	903	1.5037
K	Lys	AAG	298	0.4963
L	Leu	CUA	321	0.7936
L	Leu	CUC	165	0.4079
L	Leu	CUG	167	0.4129
L	Leu	CUU	491	1.2138
L	Leu	UUA	794	1.9629
L	Leu	UUG	489	1.2089
M	Met	AUG	530	1
N	Asn	AAC	244	0.4469
N	Asn	AAU	848	1.5531
P	Pro	CCA	264	1.1034
P	Pro	CCC	195	0.815
P	Pro	CCG	138	0.5768
P	Pro	CCU	360	1.5047
Q	Gln	CAA	633	1.5668
Q	Gln	CAG	175	0.4332
R	Arg	AGA	417	1.8397
R	Arg	AGG	145	0.6397
R	Arg	CGA	307	1.3544
R	Arg	CGC	92	0.4059
R	Arg	CGG	101	0.4456
R	Arg	CGU	298	1.3147
S	Ser	AGC	103	0.3696
S	Ser	AGU	344	1.2344
S	Ser	UCA	327	1.1734
S	Ser	UCC	283	1.0156
S	Ser	UCG	153	0.549
S	Ser	UCU	462	1.6579
T	Thr	ACA	346	1.2035
T	Thr	ACC	209	0.727
T	Thr	ACG	129	0.4487
T	Thr	ACU	466	1.6209
V	Val	GUA	492	1.5411
V	Val	GUC	149	0.4667
V	Val	GUG	176	0.5513
V	Val	GUU	460	1.4409
W	Trp	UGG	398	1
Y	Tyr	UAC	184	0.4264
Y	Tyr	UAU	679	1.5736

## Sheet: Q.poilanei
Supplementary Table S3. Relative synonymous codon usage (RSCU) values of Q.poilanei
AminoAcid	Symbol	Codon	No.	RSCU
*	Ter	UAA	44	1.65
*	Ter	UAG	20	0.75
*	Ter	UGA	16	0.6
A	Ala	GCA	346	1.0745
A	Ala	GCC	198	0.6149
A	Ala	GCG	164	0.5093
A	Ala	GCU	580	1.8012
C	Cys	UGC	69	0.5227
C	Cys	UGU	195	1.4773
D	Asp	GAC	175	0.3855
D	Asp	GAU	733	1.6145
E	Glu	GAA	931	1.5287
E	Glu	GAG	287	0.4713
F	Phe	UUC	432	0.6626
F	Phe	UUU	872	1.3374
G	Gly	GGA	613	1.5192
G	Gly	GGC	191	0.4734
G	Gly	GGG	286	0.7088
G	Gly	GGU	524	1.2986
H	His	CAC	122	0.4552
H	His	CAU	414	1.5448
I	Ile	AUA	656	0.969
I	Ile	AUC	382	0.5643
I	Ile	AUU	993	1.4668
K	Lys	AAA	913	1.5054
K	Lys	AAG	300	0.4946
L	Leu	CUA	320	0.7898
L	Leu	CUC	166	0.4097
L	Leu	CUG	170	0.4196
L	Leu	CUU	490	1.2094
L	Leu	UUA	796	1.9646
L	Leu	UUG	489	1.2069
M	Met	AUG	534	1
N	Asn	AAC	247	0.4487
N	Asn	AAU	854	1.5513
P	Pro	CCA	264	1.1
P	Pro	CCC	197	0.8208
P	Pro	CCG	139	0.5792
P	Pro	CCU	360	1.5
Q	Gln	CAA	641	1.5711
Q	Gln	CAG	175	0.4289
R	Arg	AGA	421	1.8438
R	Arg	AGG	145	0.635
R	Arg	CGA	309	1.3533
R	Arg	CGC	94	0.4117
R	Arg	CGG	102	0.4467
R	Arg	CGU	299	1.3095
S	Ser	AGC	105	0.373
S	Ser	AGU	344	1.222
S	Ser	UCA	332	1.1794
S	Ser	UCC	289	1.0266
S	Ser	UCG	155	0.5506
S	Ser	UCU	464	1.6483
T	Thr	ACA	350	1.2121
T	Thr	ACC	210	0.7273
T	Thr	ACG	129	0.4468
T	Thr	ACU	466	1.6139
V	Val	GUA	495	1.5421
V	Val	GUC	149	0.4642
V	Val	GUG	177	0.5514
V	Val	GUU	463	1.4424
W	Trp	UGG	400	1
Y	Tyr	UAC	185	0.4243
Y	Tyr	UAU	687	1.5757

## Sheet: Q.saravanensis
Supplementary Table S3. Relative synonymous codon usage (RSCU) values of Q.saravanensis
AminoAcid	Symbol	Codon	No.	RSCU
*	Ter	UAA	45	1.7089
*	Ter	UAG	20	0.7595
*	Ter	UGA	14	0.5316
A	Ala	GCA	346	1.0796
A	Ala	GCC	197	0.6147
A	Ala	GCG	162	0.5055
A	Ala	GCU	577	1.8003
C	Cys	UGC	68	0.5251
C	Cys	UGU	191	1.4749
D	Asp	GAC	174	0.3837
D	Asp	GAU	733	1.6163
E	Glu	GAA	925	1.5277
E	Glu	GAG	286	0.4723
F	Phe	UUC	431	0.6672
F	Phe	UUU	861	1.3328
G	Gly	GGA	609	1.5159
G	Gly	GGC	190	0.4729
G	Gly	GGG	285	0.7094
G	Gly	GGU	523	1.3018
H	His	CAC	121	0.454
H	His	CAU	412	1.546
I	Ile	AUA	651	0.9668
I	Ile	AUC	381	0.5658
I	Ile	AUU	988	1.4673
K	Lys	AAA	910	1.5041
K	Lys	AAG	300	0.4959
L	Leu	CUA	321	0.7936
L	Leu	CUC	165	0.4079
L	Leu	CUG	167	0.4129
L	Leu	CUU	491	1.2138
L	Leu	UUA	795	1.9654
L	Leu	UUG	488	1.2064
M	Met	AUG	530	1
N	Asn	AAC	246	0.4497
N	Asn	AAU	848	1.5503
P	Pro	CCA	264	1.1046
P	Pro	CCC	196	0.8201
P	Pro	CCG	138	0.5774
P	Pro	CCU	358	1.4979
Q	Gln	CAA	630	1.5633
Q	Gln	CAG	176	0.4367
R	Arg	AGA	418	1.8414
R	Arg	AGG	145	0.6388
R	Arg	CGA	307	1.3524
R	Arg	CGC	91	0.4009
R	Arg	CGG	101	0.4449
R	Arg	CGU	300	1.3216
S	Ser	AGC	104	0.3725
S	Ser	AGU	343	1.2287
S	Ser	UCA	328	1.1749
S	Ser	UCC	285	1.0209
S	Ser	UCG	155	0.5552
S	Ser	UCU	460	1.6478
T	Thr	ACA	346	1.2014
T	Thr	ACC	211	0.7326
T	Thr	ACG	128	0.4444
T	Thr	ACU	467	1.6215
V	Val	GUA	495	1.5481
V	Val	GUC	149	0.466
V	Val	GUG	175	0.5473
V	Val	GUU	460	1.4386
W	Trp	UGG	399	1
Y	Tyr	UAC	184	0.4249
Y	Tyr	UAU	682	1.5751
