# Supplementary material for: Comparative and phylogenetic analysis of chloroplast genomes from ten species in Quercus section Cyclobalanopsis
Source: Front Plant Sci. 2024 Aug 19;15:1430191. doi: 10.3389/fpls.2024.1430191 (PMC11366656; doi:10.3389/fpls.2024.1430191)
Supplement: Supplementary file 4 [file Table4.xlsx]

## Sheet: Q.argyrotricha
Supplementary Table S4. SSR Basic Information of Q.argyrotricha
Total number of sequences examined: 1
Total size of examined sequences (bp): 160999
Total number of identified SSRs: 117
Number of SSR containing sequences: 1
Number of sequences containing more than 1 SSR: 1
Number of SSRs present in compound formation: 28
Distribution to different repeat type classes
---------------------------------------------
Unit size	Number of SSRs
1	82
2	15
3	7
4	10
5	3
Frequency of identified SSR motifs
----------------------------------
Repeats	3	4	5	6	7	8	9	10	11	12	13	14	15	16	17	18	19	20	21	22	23	24	25	26	27	28	29	30	31	32	33	34	35	36	37	38	39	40	41	42	43	44	45	46	47	48	49	50	51
A	-	-	-	-	-	-	-	13	4	6	5	3	1	2
C	-	-	-	-	-	-	-	1	1						1
G	-	-	-	-	-	-	-
T	-	-	-	-	-	-	-	21	14	4	2	1			1								1
AG	-	-	1
AT	-	-	4	2	2
CT	-	-	1
TA	-	-	3		1
TC	-	-	1
AAT	-	1
ATA	-	1
ATT	-	1
TAA	-	1
TCT	-	1
TTA	-	2
AAAT	2
AATA	2
ATTA	1
TAAA	1
TATT	1
TTAA	1
TTCA	1
TTTA	1
CATTG	1
GCAAT	1
TTTTA	1
Frequency of classified repeat types (considering sequence complementary)
-------------------------------------------------------------------------
Repeats	3	4	5	6	7	8	9	10	11	12	13	14	15	16	17	18	19	20	21	22	23	24	25	26	27	28	29	30	31	32	33	34	35	36	37	38	39	40	41	42	43	44	45	46	47	48	49	50	51
A/T	-	-	-	-	-	-	-	34	18	10	7	4	1	2	1								1
C/G	-	-	-	-	-	-	-	1	1						1
AG/CT	-	-	3
AT/AT	-	-	7	2	3
AAG/CTT	-	1
AAT/ATT	-	6
AAAT/ATTT	7
AATG/ATTC	1
AATT/AATT	2
AAAAT/ATTTT	1
AATGC/ATTGC	2
[truncated: 10 more columns]

## Sheet: Q.augustinii
Supplementary Table S4. SSR Basic Information of Q.augustinii
Total number of sequences examined: 1
Total size of examined sequences (bp): 160846
Total number of identified SSRs: 120
Number of SSR containing sequences: 1
Number of sequences containing more than 1 SSR: 1
Number of SSRs present in compound formation: 28
Distribution to different repeat type classes
---------------------------------------------
Unit size	Number of SSRs
1	83
2	15
3	7
4	11
5	4
Frequency of identified SSR motifs
----------------------------------
Repeats	3	4	5	6	7	8	9	10	11	12	13	14	15	16	17	18	19	20	21	22	total
A	-	-	-	-	-	-	-	11	8	7	3	2	1				1				33
C	-	-	-	-	-	-	-	1	1	1			1		1						5
T	-	-	-	-	-	-	-	21	14	4	2	1	1			1				1	45
AG	-	-	1																		1
AT	-	-	4	2	2																8
CT	-	-	1																		1
TA	-	-	3		1																4
TC	-	-	1																		1
AAT	-	1																			1
ATA	-	1																			1
ATT	-	1																			1
TAA	-	1																			1
TCT	-	1																			1
TTA	-	2																			2
AAAT	3																				3
AATA	2																				2
ATTA	1																				1
TATT	1																				1
TTAA	1																				1
TTCA	1																				1
TTTA	2																				2
CATTG	1																				1
GCAAT	1																				1
TAATT	1																				1
TTTTA	1																				1
Frequency of classified repeat types (considering sequence complementary)
-------------------------------------------------------------------------
Repeats	3	4	5	6	7	8	9	10	11	12	13	14	15	16	17	18	19	20	21	22	total
A/T	-	-	-	-	-	-	-	32	22	11	5	3	2			1	1			1	78
C/G	-	-	-	-	-	-	-	1	1	1			1		1						5
AG/CT	-	-	3																		3
AT/AT	-	-	7	2	3																12
AAG/CTT	-	1																			1
AAT/ATT	-	6																			6
AAAT/ATTT	8																				8
AATG/ATTC	1																				1
AATT/AATT	2																				2
AAAAT/ATTTT	1																				1
AAATT/AATTT	1																				1
AATGC/ATTGC	2																				2

## Sheet: Q.bambusifolia
Supplementary Table S4. SSR Basic Information of Q.bambusifolia
Total number of sequences examined: 1
Total size of examined sequences (bp): 160803
Total number of identified SSRs: 117
Number of SSR containing sequences: 1
Number of sequences containing more than 1 SSR: 1
Number of SSRs present in compound formation: 26
Distribution to different repeat type classes
---------------------------------------------
Unit size	Number of SSRs
1	80
2	15
3	7
4	11
5	4
Frequency of identified SSR motifs
----------------------------------
Repeats	3	4	5	6	7	8	9	10	11	12	13	14	15	16	17	18	19	20	21	22	23	total
A	-	-	-	-	-	-	-	9	11	8	3	1	1						1			34
C	-	-	-	-	-	-	-		2		1											3
G	-	-	-	-	-	-	-	1														1
T	-	-	-	-	-	-	-	17	12	4	4	1	2	1							1	42
AG	-	-	1																			1
AT	-	-	4	2	1	1																8
CT	-	-	1																			1
TA	-	-	3		1																	4
TC	-	-	1																			1
AAT	-	1																				1
ATA	-	1																				1
ATT	-	1																				1
TAA	-	1																				1
TCT	-	1																				1
TTA	-	2																				2
AAAT	3																					3
AATA	2																					2
TAAA	1																					1
TAAT	1																					1
TATT	1																					1
TTAA	1																					1
TTCA	1																					1
TTTA	1																					1
CATTG	1																					1
GCAAT	1																					1
TAATT	1																					1
TTTTA	1																					1
Frequency of classified repeat types (considering sequence complementary)
-------------------------------------------------------------------------
Repeats	3	4	5	6	7	8	9	10	11	12	13	14	15	16	17	18	19	20	21	22	23	total
A/T	-	-	-	-	-	-	-	26	23	12	7	2	3	1					1		1	76
C/G	-	-	-	-	-	-	-	1	2		1											4
AG/CT	-	-	3																			3
AT/AT	-	-	7	2	2	1																12
AAG/CTT	-	1																				1
AAT/ATT	-	6																				6
AAAT/ATTT	8																					8
AATG/ATTC	1																					1
AATT/AATT	2																					2
AAAAT/ATTTT	1																					1
AAATT/AATTT	1																					1
AATGC/ATTGC	2																					2

## Sheet: Q.bella
Supplementary Table S4. SSR Basic Information of Q.bella
Total number of sequences examined: 1
Total size of examined sequences (bp): 160798
Total number of identified SSRs: 116
Number of SSR containing sequences: 1
Number of sequences containing more than 1 SSR: 1
Number of SSRs present in compound formation: 25
Distribution to different repeat type classes
---------------------------------------------
Unit size	Number of SSRs
1	82
2	15
3	7
4	9
5	3
Frequency of identified SSR motifs
----------------------------------
Repeats	3	4	5	6	7	8	9	10	11	12	13	14	15	16	17	18	19	20	21	22	23	total
A	-	-	-	-	-	-	-	10	11	4	3	1	4		1							34
C	-	-	-	-	-	-	-		2			1			1							4
G	-	-	-	-	-	-	-	1														1
T	-	-	-	-	-	-	-	17	14	5	2	1	1	2							1	43
AG	-	-	1																			1
AT	-	-	4	2	2																	8
CT	-	-	1																			1
TA	-	-	3		1																	4
TC	-	-	1																			1
AAT	-	1																				1
ATA	-	1																				1
ATT	-	1																				1
TAA	-	1																				1
TCT	-	1																				1
TTA	-	2																				2
AAAT	2																					2
AATA	1																					1
ATTA	1																					1
TATT	1																					1
TTAA	1																					1
TTCA	1																					1
TTTA	2																					2
CATTG	1																					1
GCAAT	1																					1
TTTTA	1																					1
Frequency of classified repeat types (considering sequence complementary)
-------------------------------------------------------------------------
Repeats	3	4	5	6	7	8	9	10	11	12	13	14	15	16	17	18	19	20	21	22	23	total
A/T	-	-	-	-	-	-	-	27	25	9	5	2	5	2	1						1	77
C/G	-	-	-	-	-	-	-	1	2			1			1							5
AG/CT	-	-	3																			3
AT/AT	-	-	7	2	3																	12
AAG/CTT	-	1																				1
AAT/ATT	-	6																				6
AAAT/ATTT	6																					6
AATG/ATTC	1																					1
AATT/AATT	2																					2
AAAAT/ATTTT	1																					1
AATGC/ATTGC	2																					2

## Sheet: Q. edithiae
Supplementary Table S4. SSR Basic Information of Q. edithiae
Total number of sequences examined: 1
Total size of examined sequences (bp): 160707
Total number of identified SSRs: 115
Number of SSR containing sequences: 1
Number of sequences containing more than 1 SSR: 1
Number of SSRs present in compound formation: 23
Distribution to different repeat type classes
---------------------------------------------
Unit size	Number of SSRs
1	81
2	15
3	7
4	9
5	3
Frequency of identified SSR motifs
----------------------------------
Repeats	3	4	5	6	7	8	9	10	11	12	13	14	15	16	17	18	19	20	21	total
A	-	-	-	-	-	-	-	8	11	6	3		2	3						33
C	-	-	-	-	-	-	-	1	1	1	1	1								5
G	-	-	-	-	-	-	-	1												1
T	-	-	-	-	-	-	-	19	13	3	3		2		1				1	42
AG	-	-	1																	1
AT	-	-	4	2	2															8
CT	-	-	1																	1
TA	-	-	3		1															4
TC	-	-	1																	1
AAT	-	1																		1
ATA	-	1																		1
ATT	-	1																		1
TAA	-	1																		1
TCT	-	1																		1
TTA	-	2																		2
AAAT	2																			2
AATA	1																			1
ATTA	1																			1
TATT	1																			1
TTAA	1																			1
TTCA	1																			1
TTTA	2																			2
CATTG	1																			1
GCAAT	1																			1
TTTTA	1																			1
Frequency of classified repeat types (considering sequence complementary)
-------------------------------------------------------------------------
Repeats	3	4	5	6	7	8	9	10	11	12	13	14	15	16	17	18	19	20	21	total
A/T	-	-	-	-	-	-	-	27	24	9	6		4	3	1				1	75
C/G	-	-	-	-	-	-	-	2	1	1	1	1								6
AG/CT	-	-	3																	3
AT/AT	-	-	7	2	3															12
AAG/CTT	-	1																		1
AAT/ATT	-	6																		6
AAAT/ATTT	6																			6
AATG/ATTC	1																			1
AATT/AATT	2																			2
AAAAT/ATTTT	1																			1
AATGC/ATTGC	2																			2

## Sheet: Q. jenseniana
Supplementary Table S4. SSR Basic Information of Q. jenseniana
Total number of sequences examined: 1
Total size of examined sequences (bp): 160802
Total number of identified SSRs: 115
Number of SSR containing sequences: 1
Number of sequences containing more than 1 SSR: 1
Number of SSRs present in compound formation: 25
Distribution to different repeat type classes
---------------------------------------------
Unit size	Number of SSRs
1	81
2	15
3	7
4	9
5	3
Frequency of identified SSR motifs
----------------------------------
Repeats	3	4	5	6	7	8	9	10	11	12	13	14	15	16	17	18	19	20	21	total
A	-	-	-	-	-	-	-	5	13	5	3	3	2		1					32
C	-	-	-	-	-	-	-		2			2								4
G	-	-	-	-	-	-	-	1												1
T	-	-	-	-	-	-	-	16	17	4	2		3		1				1	44
AG	-	-	1																	1
AT	-	-	4	2	2															8
CT	-	-	1																	1
TA	-	-	3		1															4
TC	-	-	1																	1
AAT	-	1																		1
ATA	-	1																		1
ATT	-	1																		1
TAA	-	1																		1
TCT	-	1																		1
TTA	-	2																		2
AAAT	2																			2
AATA	1																			1
ATTA	1																			1
TATT	1																			1
TTAA	1																			1
TTCA	1																			1
TTTA	2																			2
CATTG	1																			1
GCAAT	1																			1
TTTTA	1																			1
Frequency of classified repeat types (considering sequence complementary)
-------------------------------------------------------------------------
Repeats	3	4	5	6	7	8	9	10	11	12	13	14	15	16	17	18	19	20	21	total
A/T	-	-	-	-	-	-	-	21	30	9	5	3	5		2				1	76
C/G	-	-	-	-	-	-	-	1	2			2								5
AG/CT	-	-	3																	3
AT/AT	-	-	7	2	3															12
AAG/CTT	-	1																		1
AAT/ATT	-	6																		6
AAAT/ATTT	6																			6
AATG/ATTC	1																			1
AATT/AATT	2																			2
AAAAT/ATTTT	1																			1
AATGC/ATTGC	2																			2

## Sheet: Q. litseoides
Supplementary Table S4. SSR Basic Information of Q. litseoides
Total number of sequences examined: 1
Total size of examined sequences (bp): 160782
Total number of identified SSRs: 118
Number of SSR containing sequences: 1
Number of sequences containing more than 1 SSR: 1
Number of SSRs present in compound formation: 27
Distribution to different repeat type classes
---------------------------------------------
Unit size	Number of SSRs
1	82
2	15
3	7
4	11
5	3
Frequency of identified SSR motifs
----------------------------------
Repeats	3	4	5	6	7	8	9	10	11	12	13	14	15	16	17	18	19	20	21	total
A	-	-	-	-	-	-	-	10	10	4	2	4	2	1						33
C	-	-	-	-	-	-	-		2	1		1								4
G	-	-	-	-	-	-	-	1												1
T	-	-	-	-	-	-	-	20	14	4	3	2							1	44
AG	-	-	1																	1
AT	-	-	4	3	1															8
CT	-	-	1																	1
TA	-	-	3		1															4
TC	-	-	1																	1
AAT	-	1																		1
ATA	-	1																		1
ATT	-	1																		1
TAA	-	1																		1
TCT	-	1																		1
TTA	-	2																		2
AAAT	3																			3
AATA	2																			2
ATTA	1																			1
TAAA	1																			1
TATT	1																			1
TTAA	1																			1
TTCA	1																			1
TTTA	1																			1
CATTG	1																			1
GCAAT	1																			1
TTTTA	1																			1
Frequency of classified repeat types (considering sequence complementary)
-------------------------------------------------------------------------
Repeats	3	4	5	6	7	8	9	10	11	12	13	14	15	16	17	18	19	20	21	total
A/T	-	-	-	-	-	-	-	30	24	8	5	6	2	1					1	77
C/G	-	-	-	-	-	-	-	1	2	1		1								5
AG/CT	-	-	3																	3
AT/AT	-	-	7	3	2															12
AAG/CTT	-	1																		1
AAT/ATT	-	6																		6
AAAT/ATTT	8																			8
AATG/ATTC	1																			1
AATT/AATT	2																			2
AAAAT/ATTTT	1																			1
AATGC/ATTGC	2																			2

## Sheet: Q. obovatifolia
Supplementary Table S4. SSR Basic Information of Q. obovatifolia
Total number of sequences examined: 1
Total size of examined sequences (bp): 160817
Total number of identified SSRs: 120
Number of SSR containing sequences: 1
Number of sequences containing more than 1 SSR: 1
Number of SSRs present in compound formation: 28
Distribution to different repeat type classes
---------------------------------------------
Unit size	Number of SSRs
1	84
2	15
3	7
4	11
5	3
Frequency of identified SSR motifs
----------------------------------
Repeats	3	4	5	6	7	8	9	10	11	12	13	14	15	16	17	18	19	20	21	total
A	-	-	-	-	-	-	-	10	8	6	2	4	1	4						35
C	-	-	-	-	-	-	-	1			1								1	3
G	-	-	-	-	-	-	-	1												1
T	-	-	-	-	-	-	-	20	13	5	3		1	1	1	1				45
AG	-	-	1																	1
AT	-	-	4	2	1															7
CT	-	-	1																	1
TA	-	-	3	1	1															5
TC	-	-	1																	1
AAT	-	1																		1
ATA	-	1																		1
ATT	-	1																		1
TAA	-	1																		1
TCT	-	1																		1
TTA	-	2																		2
AAAT	3																			3
AATA	2																			2
ATTA	1																			1
TAAA	1																			1
TATT	1																			1
TTAA	1																			1
TTCA	1																			1
TTTA	1																			1
CATTG	1																			1
GCAAT	1																			1
TTTTA	1																			1
Frequency of classified repeat types (considering sequence complementary)
-------------------------------------------------------------------------
Repeats	3	4	5	6	7	8	9	10	11	12	13	14	15	16	17	18	19	20	21	total
A/T	-	-	-	-	-	-	-	30	21	11	5	4	2	5	1	1				80
C/G	-	-	-	-	-	-	-	2			1								1	4
AG/CT	-	-	3																	3
AT/AT	-	-	7	3	2															12
AAG/CTT	-	1																		1
AAT/ATT	-	6																		6
AAAT/ATTT	8																			8
AATG/ATTC	1																			1
AATT/AATT	2																			2
AAAAT/ATTTT	1																			1
AATGC/ATTGC	2																			2

## Sheet: Q. poilanei
Supplementary Table S4. SSR Basic Information of Q. poilanei
Total number of sequences examined: 1
Total size of examined sequences (bp): 160784
Total number of identified SSRs: 116
Number of SSR containing sequences: 1
Number of sequences containing more than 1 SSR: 1
Number of SSRs present in compound formation: 26
Distribution to different repeat type classes
---------------------------------------------
Unit size	Number of SSRs
1	82
2	15
3	7
4	9
5	3
Frequency of identified SSR motifs
----------------------------------
Repeats	3	4	5	6	7	8	9	10	11	12	13	14	15	16	total
A	-	-	-	-	-	-	-	7	12	6	2	2	3	1	33
C	-	-	-	-	-	-	-	1		1	2				4
G	-	-	-	-	-	-	-	1							1
T	-	-	-	-	-	-	-	20	15	2	2		1	4	44
AG	-	-	1												1
AT	-	-	4	2	2										8
CT	-	-	1												1
TA	-	-	3		1										4
TC	-	-	1												1
AAT	-	1													1
ATA	-	1													1
ATT	-	1													1
TAA	-	1													1
TCT	-	1													1
TTA	-	2													2
AAAT	2														2
AATA	1														1
ATTA	1														1
TATT	1														1
TTAA	1														1
TTCA	1														1
TTTA	2														2
CATTG	1														1
GCAAT	1														1
TTTTA	1														1
Frequency of classified repeat types (considering sequence complementary)
-------------------------------------------------------------------------
Repeats	3	4	5	6	7	8	9	10	11	12	13	14	15	16	total
A/T	-	-	-	-	-	-	-	27	27	8	4	2	4	5	77
C/G	-	-	-	-	-	-	-	2		1	2				5
AG/CT	-	-	3												3
AT/AT	-	-	7	2	3										12
AAG/CTT	-	1													1
AAT/ATT	-	6													6
AAAT/ATTT	6														6
AATG/ATTC	1														1
AATT/AATT	2														2
AAAAT/ATTTT	1														1
AATGC/ATTGC	2														2

## Sheet: Q. saravanensis
Supplementary Table S4. SSR Basic Information of Q. saravanensis
Total number of sequences examined: 1
Total size of examined sequences (bp): 160767
Total number of identified SSRs: 117
Number of SSR containing sequences: 1
Number of sequences containing more than 1 SSR: 1
Number of SSRs present in compound formation: 27
Distribution to different repeat type classes
---------------------------------------------
Unit size	Number of SSRs
1	81
2	15
3	7
4	11
5	3
Frequency of identified SSR motifs
----------------------------------
Repeats	3	4	5	6	7	8	9	10	11	12	13	14	15	16	17	18	19	20	total
A	-	-	-	-	-	-	-	15	8	4	2	1	3	1					34
C	-	-	-	-	-	-	-		2	1		1							4
T	-	-	-	-	-	-	-	23	9	3	4	3						1	43
AG	-	-	1																1
AT	-	-	4	2	2														8
CT	-	-	1																1
TA	-	-	3		1														4
TC	-	-	1																1
AAT	-	1																	1
ATA	-	1																	1
ATT	-	1																	1
TAA	-	1																	1
TCT	-	1																	1
TTA	-	2																	2
AAAT	3																		3
AATA	2																		2
ATTA	1																		1
TAAA	1																		1
TATT	1																		1
TTAA	1																		1
TTCA	1																		1
TTTA	1																		1
CATTG	1																		1
GCAAT	1																		1
TTTTA	1																		1
Frequency of classified repeat types (considering sequence complementary)
-------------------------------------------------------------------------
Repeats	3	4	5	6	7	8	9	10	11	12	13	14	15	16	17	18	19	20	total
A/T	-	-	-	-	-	-	-	38	17	7	6	4	3	1				1	77
C/G	-	-	-	-	-	-	-		2	1		1							4
AG/CT	-	-	3																3
AT/AT	-	-	7	2	3														12
AAG/CTT	-	1																	1
AAT/ATT	-	6																	6
AAAT/ATTT	8																		8
AATG/ATTC	1																		1
AATT/AATT	2																		2
AAAAT/ATTTT	1																		1
AATGC/ATTGC	2																		2
