# Supplementary material for: Comparative and phylogenetic analysis of chloroplast genomes from ten species in Quercus section Cyclobalanopsis
Source: Front Plant Sci. 2024 Aug 19;15:1430191. doi: 10.3389/fpls.2024.1430191 (PMC11366656; doi:10.3389/fpls.2024.1430191)
Supplement: Supplementary file 5 [file Table5.xlsx]

## Sheet: Type
Supplementary Table S5. Statistics on dispersed repeat sequences of 10 species
Q.argyrotricha	Forward	54
Q.argyrotricha	Palindomic	24
Q.argyrotricha	Reverse	14
Q.argyrotricha	Complement	2
Q.augustinii	Forward	19
Q.augustinii	Palindomic	25
Q.augustinii	Reverse	4
Q.augustinii	Complement	1
Q.bambusifolia	Forward	14
Q.bambusifolia	Palindomic	22
Q.bambusifolia	Reverse	5
Q.bambusifolia	Complement	2
Q.bella	Forward	14
Q.bella	Palindomic	24
Q.bella	Reverse	4
Q.bella	Complement	1
Q.edithiae	Forward	14
Q.edithiae	Palindomic	23
Q.edithiae	Reverse	4
Q.edithiae	Complement	1
Q.jenseniana	Forward	14
Q.jenseniana	Palindomic	23
Q.jenseniana	Reverse	4
Q.jenseniana	Complement	1
Q.litseoides	Forward	14
Q.litseoides	Palindomic	22
Q.litseoides	Reverse	6
Q.litseoides	Complement	2
Q.obovatifolia	Forward	20
Q.obovatifolia	Palindomic	22
Q.obovatifolia	Reverse	6
Q.obovatifolia	Complement	1
Q.poilanei	Forward	14
Q.poilanei	Palindomic	23
Q.poilanei	Reverse	5
Q.poilanei	Complement	1
Q.saravanensis	Forward	15
Q.saravanensis	Palindomic	22
Q.saravanensis	Reverse	5
Q.saravanensis	Complement	2

## Sheet: Number
Supplementary Table S5. Statistics on dispersed repeat sequences of 10 species
Species name	Repeat sequence length	Number of repetitions
Q.argyrotricha	30-39	60
Q.argyrotricha	40-49	20
Q.argyrotricha	50-59	9
Q.argyrotricha	>59	5
Q.augustinii	30-39	34
Q.augustinii	40-49	9
Q.augustinii	50-59	1
Q.augustinii	>59	5
Q.bambusifolia	30-39	35
Q.bambusifolia	40-49	6
Q.bambusifolia	50-59	1
Q.bambusifolia	>59	1
Q.bella	30-39	31
Q.bella	40-49	10
Q.bella	50-59	1
Q.bella	>59	1
Q.edithiae	30-39	30
Q.edithiae	40-49	10
Q.edithiae	50-59	1
Q.edithiae	>59	1
Q.jenseniana	30-39	30
Q.jenseniana	40-49	10
Q.jenseniana	50-59	1
Q.jenseniana	>59	1
Q.litseoides	30-39	32
Q.litseoides	40-49	10
Q.litseoides	50-59	1
Q.litseoides	>59	1
Q.obovatifolia	30-39	35
Q.obovatifolia	40-49	10
Q.obovatifolia	50-59	1
Q.obovatifolia	>59	3
Q.poilanei	30-39	31
Q.poilanei	40-49	10
Q.poilanei	50-59	1
Q.poilanei	>59	1
Q.saravanensis	30-39	32
Q.saravanensis	40-49	10
Q.saravanensis	50-59	1
Q.saravanensis	>59	1
