# Supplementary material for: Comparative and phylogenetic analysis of chloroplast genomes from ten species in Quercus section Cyclobalanopsis
Source: Front Plant Sci. 2024 Aug 19;15:1430191. doi: 10.3389/fpls.2024.1430191 (PMC11366656; doi:10.3389/fpls.2024.1430191)
Supplement: Supplementary file 7 [file Table7.xlsx]

## Sheet: Sheet1
Supplementary Table S7. Ka/Ks values for protein-coding genes using Quercus chenii as a reference
Gene	Q.bella	Q.jenseniana	Q.poilanei	Q.edithiae	Q.obovatifolia	Q.saravanensis	Q.litseoides	Q.augustinii	Q.bambusifolia	Q.argyrotricha
accD	0.512734	0.512734	0.512734	0.461374	0.512734	0.512734	0.512734	0.512734	0.512734	0.512734
atpA	0.0516096	0.0516096	0.0516096	0.0516096	0.0516096	0.0516096	0.0516096	0.0516096	0.0516096	0.0516096
atpF	1.52384	1.52384	1.52384	NA	NA	NA	NA	1.52384	NA	1.52384
ccsA	0.874462	0.874462	0.874462	0.874462	0.874462	0.874462	0.874462	0.479801	0.874462	0.874462
clpP	0.314618	0.314618	0.314618	0.314618	0.314618	0.314618	0.314618	0.314618	0.314618	NA
infA	0.194775	0.194775	0.194775	0.194775	0.194775	0.397145	0.194775	0.397145	0.397145	0.0963488
matK	0.698063	0.597926	0.597926	0.597926	0.597926	0.597926	0.597926	0.597926	0.597926	0.597926
ndhA	0.246765	0.802031	0.246765	0.123151	0.123151	0.0821647	0.123151	0.246765	0.123151	0.802031
ndhB	NA	0.92839	0.92839	0.92839	0.92839	0.92839	0.92839	0.92839	0.92839	NA
ndhD	0.783873	0.783873	0.783873	0.783873	0.783873	0.529657	0.783873	0.783873	0.783873	0.807596
ndhF	0.428514	0.428514	0.428514	0.428514	0.442415	0.442293	0.410415	0.428514	0.442138	0.428514
ndhG	0.237685	0.237685	0.237685	0.237685	0.237685	0.237685	0.237685	0.237685	0.237685	0.237685
ndhH	0.20612	0.20612	0.20612	0.20612	0.20612	0.20612	0.20612	0.20612	0.20612	0.20612
ndhK	0.194976	0.194976	0.194976	0.194976	0	0	0	0.194976	0.144326	0.194976
petA	0.730509	0.730509	0.730509	0.730509	0.730509	0.730509	0.730509	0.730509	0.730509	0.730509
petD	0.590216	0	0	0	0	0	0	0	0	0
psaA	0.0670525	0.0670525	0.0670525	0.0670525	0.0670525	0.0670525	0.0670525	0.0670525	0.0670525	0.0670525
psaB	0.108851	0.108851	0.108851	0.108851	0.1375	0.1375	0.1375	0.1375	0.1375	0.121372
psbE	NA	NA	NA	NA	NA	NA	NA	0	0	NA
psbI	NA	NA	NA	NA	NA	0	NA	NA	NA	NA
rbcL	0	0	0	0	0.111197	0.111197	0.189261	0.111413	0.062339	0.111413
rpl14	0	0	0	0	0	0	0	0	0.231366	0
rpl20	NA	NA	0.311976	NA	NA	NA	NA	NA	NA	NA
rpoA	0.209831	0.209831	0.209831	0.209831	0.209831	0.209831	0.209831	0.209831	0.209831	0.209831
rpoB	0.338549	0.338549	0.306055	0.338549	0.307521	0.307521	0.307521	0.433455	0.307521	0.307521
rpoC1	0.325658	0.325658	0.325658	0.325658	0.325658	0.325658	0.325658	0.434545	1.22321	0.653732
rpoC2	0.56794	0.56794	0.602243	0.567712	0.567712	0.574291	0.571913	0.56794	0.571913	0.56794
rps12	NA	NA	NA	3.94559	3.94559	3.94559	3.94559	NA	3.94559	NA
rps14	0.214992	0.214992	0.214992	0.214992	NA	NA	NA	NA	NA	NA
rps15	0.199974	0.199974	0.199974	NA	0.199974	0.199974	0.199974	0.199974	0.199974	0.199974
rps18	0.210296	0.210296	0.210296	0.210296	0.210296	0.210296	0.210296	0.210296	0.210296	0.210296
rps19	0.202484	0.202484	0.202484	0.202484	0.202484	0.202484	0.202484	0.202484	0.202484	0.683821
ycf1	0.424183	0.442861	0.422168	0.422168	0.463731	0.468016	0.469462	0.463405	0.480187	0.499166
ycf2	1.05996	1.05996	1.05996	1.05996	1.11278	1.05996	1.05996	1.11292	1.05996	1.05996
ycf3	0.531122	0.284232	0.284232	0.284232	0.284232	0.284232	0.284232	0.284232	0.284232	NA
ycf4	0.106106	0.106106	0.106106	0.106106	0.106106	0.106106	0.106106	0.0703962	0.0703962	0.106106
